# Supplementary material for: Using prescription drug data for timely assessments of state insurance coverage rates: a validation study
Source: Health Aff Sch. 2026 Jun 10;4(6):qxag149. doi: 10.1093/haschl/qxag149 (PMC13293373; doi:10.1093/haschl/qxag149)
Supplement: qxag149_Supplementary_Data [file qxag149_supplementary_data.zip]

Archive with 2 entries (2 files):
- Prescriptions vs coverage Supplement 6-3-2026.docx
- coi_disclosure_all.pdf
